# Supplementary material for: Determinants of sustained stabilization of beta-cell function following short-term insulin therapy in type 2 diabetes
Source: Nat Commun. 2023 Jul 27;14:4514. doi: 10.1038/s41467-023-40287-w (PMC10374648; doi:10.1038/s41467-023-40287-w)
Supplement: Supplementary file 4 — Source Data [file 41467_2023_40287_MOESM4_ESM.xlsx]

## Sheet: Figure 1
Figure 1 (work in Prism)
A: ISSI-2
	Stabilization			No stabilization				P value of the interaction term between time and group
Visit	mean	SE	N	mean	SE	N		p < 0.001
Pre-IIT	153.375	10.3468	55	211.247	16.7825	44
Post-IIT	221.334	13.6142	55	233.889	16.5701	41
3	243.338	21.8888	55	214.04	12.3988	43
6	228.959	15.5878	51	214.057	15.9637	42
9	222.557	14.1593	49	201.419	14.6591	42
12	218.966	15.1233	48	192.084	17.9382	42
15	213.23	14.5773	47	190.699	17.1311	41
18	266.63	27.7139	48	169.892	13.6177	38
21	207.393	16.9243	46	179.245	16.428	34
24	232.235	19.9768	40	164.014	12.4813	37
B: Insulinogenic Index/HOMA-IR
	Stabilization			No stabilization				P value of the interaction term between time and group
Visit	mean	SE	N	mean	SE	N		p < 0.001
Pre-IIT	1.27033	0.108078	53	2.02733	0.285296	44
Post-IIT	1.96393	0.169239	55	2.2936	0.259628	42
3	3.12692	0.833396	55	1.82841	0.170197	43
6	2.2327	0.212032	51	1.94418	0.245751	42
9	2.12676	0.204531	48	1.72794	0.193093	42
12	2.09997	0.276355	52	1.68254	0.218045	42
15	1.81761	0.174784	50	1.83187	0.287091	42
18	3.4341	1.10493	49	1.32312	0.144428	38
21	1.85863	0.187566	49	1.44851	0.186588	37
24	2.43635	0.286578	44	1.23429	0.141077	38
C: BMI
	Stabilization			No stabilization				P value of the interaction term between time and group
Visit	mean	SE	N	mean	SE	N		p = 0.033
Pre-IIT	33.3916	0.9002	55	34.1914	1.18247	44
Post-IIT	33.0262	0.916315	54	34.0207	1.18983	43
3	32.4084	0.887301	55	33.7311	1.17509	44
6	32.2906	0.934218	55	33.7758	1.21751	43
9	31.7812	0.917777	52	33.7114	1.2005	43
12	31.9281	0.914024	54	33.4594	1.15824	42
15	31.9307	0.928934	53	33.945	1.20946	44
18	31.6234	0.881967	52	34.2242	1.3074	42
21	31.9648	0.918373	51	34.1149	1.39765	39
24	32.2631	1.0131	46	33.6253	1.34265	38
D: Waist circumference
	Stabilization			No stabilization				P value of the interaction term between time and group
Visit	mean	SE	N	mean	SE	N		p = 0.32
Pre-IIT	107.629	2.02745	55	107.409	1.80829	44
Post-IIT	106.394	1.97562	54	105.204	1.79632	42
3	105.626	2.22721	55	105.592	1.89577	44
6	104.861	1.92035	55	105.145	1.7853	43
9	104.057	2.00958	52	106.156	1.86706	43
12	104.046	2.00422	54	106.551	1.74839	43
15	103.695	2.07115	53	106.509	1.9385	44
18	104.029	2.05326	52	106.908	2.06252	42
21	104.965	2.07097	51	107.457	2.64678	38
24	104.759	2.39139	46	105.88	1.97992	38
E: Matsuda Index
	Stabilization			No stabilization				P value of the interaction term between time and group
Visit	mean	SE	N	mean	SE	N		p = 0.044
Pre-IIT	2.07746	0.221173	55	2.26327	0.210704	44
Post-IIT	3.09011	0.28407	55	2.80878	0.294905	41
3	2.78463	0.279887	55	2.36195	0.20522	43
6	2.66898	0.233292	51	2.37129	0.20583	42
9	2.66575	0.261239	49	2.21283	0.21027	42
12	2.7114	0.268648	48	2.1329	0.249247	42
15	2.61905	0.232172	47	2.02291	0.192733	41
18	3.07741	0.343541	48	2.19614	0.244678	38
21	2.23266	0.157013	46	1.90866	0.237335	34
24	2.75384	0.284211	40	1.69982	0.12739	37
F: HOMA-IR
	Stabilization			No stabilization				P value of the interaction term between time and group
Visit	mean	SE	N	mean	SE	N		p = 0.001
Pre-IIT	6.99723	0.645313	55	5.66483	0.52713	44
Post-IIT	4.17696	0.431658	55	4.09522	0.390381	44
3	4.52549	0.401059	55	4.98573	0.420802	43
6	4.27209	0.336075	53	5.11092	0.517176	43
9	4.31381	0.329935	51	6.01776	0.663042	43
12	4.6668	0.450034	52	6.81409	0.840251	44
15	4.62931	0.478222	50	6.89736	0.77597	43
18	4.24578	0.356054	51	6.95617	0.971309	40
21	4.63539	0.327275	51	6.7884	0.758879	39
24	4.33786	0.459747	47	7.19706	0.660062	38

## Sheet: Online Figure 1
Online Figure 1 (work in excel)
	Stabilization (n=55)		No stabilization (n=44)
time point	mean	SE	mean	SE
Before Breakfast	6.33889	0.149876	6.15116	0.109432
After Breakfast	6.62683	0.214135	6.48286	0.150935
Before Lunch	5.74444	0.12762	5.74186	0.149574
After Lunch	6.64318	0.159326	6.72	0.122769
Before Dinner	6.24074	0.172326	5.83023	0.145419
After Dinner	7.12619	0.179367	6.8	0.16033

## Sheet: Online Figure 3
Online Figure 3 (work in Excel)
	Panel A: At baseline
	Stabilization (n=55)		No stabilization (n=44)
time	mean	SE	mean	SE		p value from t-test
0 min	7.88	0.219969	6.85455	0.160682		p < 0.001
30 min	13.0418	0.319877	11.8432	0.309955		p = 0.008
60 min	16.1855	0.368064	14.9886	0.364929		p = 0.023
90 min	16.2745	0.426214	14.9227	0.503149		p = 0.043
120 min	14.9255	0.451352	13.1614	0.554543		p = 0.016
	Panel B: At 3-weeks
	Stabilization (n=55)		No stabilization (n=44)
time	mean	SE	mean	SE		p value from t-test
0 min	6.32	0.158898	6.00455	0.17793		p = 0.189
30 min	11.6673	0.276511	11.5884	0.322233		p = 0.853
60 min	14.84	0.324121	14.7953	0.359724		p = 0.927
90 min	14.8782	0.398226	14.7591	0.39662		p = 0.833
120 min	13.3855	0.472257	13.6864	0.446901		p = 0.645
	Panel C: At 6-months
	Stabilization (n=55)		No stabilization (n=44)
time	mean	SE	mean	SE		p value from t-test
0 min	6.37818	0.144056	6.38372	0.151073		p = 0.979
30 min	11.9611	0.319464	12.0023	0.264146		p = 0.921
60 min	14.8073	0.379419	14.8605	0.358771		p = 0.919
90 min	14.3691	0.40535	14.9674	0.48985		p = 0.349
120 min	12.7582	0.468788	13.1651	0.569625		p = 0.583
	Panel D: At 12-months
	Stabilization (n=55)		No stabilization (n=44)
time	mean	SE	mean	SE		p value from t-test
0 min	6.58704	0.158501	6.73182	0.169184		p = 0.534
30 min	12.3407	0.313537	12.7628	0.308625		p = 0.34
60 min	14.987	0.390873	15.2977	0.340095		p = 0.55
90 min	14.3389	0.472074	15.0884	0.497527		p = 0.277
120 min	12.4963	0.503322	13.4395	0.594541		p = 0.229
	Panel E: At 18-months
	Stabilization (n=55)		No stabilization (n=44)
time	mean	SE	mean	SE		p value from t-test
0 min	6.625	0.188446	7.25714	0.284381		p = 0.068
30 min	12.1769	0.318327	13.2634	0.403094		p = 0.037
60 min	14.9577	0.454352	16.5415	0.497027		p = 0.021
90 min	14.4327	0.547397	16.5488	0.645983		p = 0.014
120 min	12.6192	0.542354	14.3762	0.718349		p = 0.054
	Panel F: At 24-months
	Stabilization (n=55)		No stabilization (n=44)
time	mean	SE	mean	SE		p value from t-test
0 min	6.58085	0.197455	7.08421	0.197514		p = 0.075
30 min	12.417	0.341953	12.8868	0.373446		p = 0.356
60 min	15.1766	0.438242	16.1184	0.514095		p = 0.167
90 min	14.4362	0.4781	15.8553	0.5894		p = 0.065
120 min	12.2043	0.508166	14.1	0.661231		p = 0.026
